# Supplementary material for: The CsFT-FD complex controls flowering by regulating CsAP1 and CsLFY in saffron
Source: GM Crops Food. 2026 Apr 1;17(1):2651568. doi: 10.1080/21645698.2026.2651568 (PMC13048584; doi:10.1080/21645698.2026.2651568)
Supplement: Flowering Time Data.xlsx [file KGMC_A_2651568_SM5833.xlsx]

## Sheet: FD
35S::CsFD
Flowering time (d)
First repetition						Second repetition
Col	#3	#8				Col	#3	#8
30	26	27				33	32	32
30	27	27				32	32	31
30	27	27				34	32	32
30	27	27				34	33	32
31	28	27				34	33	32
31	29	28				32	31	31
31	29	28				33	30	30
31	29	28				33	32	31
32	29	28				32	31	30
32	29	28				34	31	31
32	30	28				33	32	32
33	30	28				32	33	31
33	31	29				34	31	30
33	31	29				35	31	31
33	32	29				36	31	32
34	32	29				34	30	31
34	32	30				34	31	30
34	32	30				33	30	30
35		30				35	31	31
35		30				34	32	30
35		30

## Sheet: AP1
35S::CsAP1
Flowering time (d)
First repetition						Second repetition
Col	#3	#6				Col	#3	#6
29	26	23				33	29	26
30	26	25				32	29	26
30	27	25				31	30	25
30	28	25				34	30	26
30	28	25				34	30	26
30	28	26				32	31	26
30	28	26				31	32	27
31	28	26				33	33	27
31	28	26				32	33	25
31	28	26				34	33	28
31	28	26				33	33	27
32	28	26				32	33	26
32	28	26				34	30	27
32	29	26				35	30	27
33	29	26				36	30	26
33	29	27				33	30	26
33	30	27				34	31	28
33	31	28				32	31	28
34	32	29				32	29	28
34		29				33	29	26
34
35
35
35

## Sheet: LFY
35S::CsLFY
Flowering time (d)
First repetition						Second repetition
Col	#1	#4				Col	#1	#4
29	21	25				31	33	31
30	22	25				31	31	31
30	23	25				32	26	31
30	23	25				32	26	32
30	21	25				32	33	31
30	22	26				32	32	29
30	22	26				32	30	32
31	22	26				32	28	30
31	23	26				32	28	32
31	24	26				33	29	26
31	22	26				33	32	27
32	23	26				33	32	26
32	23	26				33	32	32
32	23	26				33	31	32
33	21	26				33	29	31
33	24	27				33	28	31
33	24	27				33	29	32
33	25	28				33	28	33
34	25	29				34	28	29
34	25	28				34	29	30
						35		28
						34		32
